# Supplementary material for: Transthyretin Amyloid Cardiomyopathy: Impact of Transthyretin Amyloid Deposition in Myocardium on Cardiac Morphology and Function
Source: J Pers Med. 2022 May 13;12(5):792. doi: 10.3390/jpm12050792 (PMC9147607; doi:10.3390/jpm12050792)
Supplement: Supplementary file 1 [file jpm-12-00792-s001.zip]

Archive with 1 entries (1 files):
- jpm-1655251-supplementary.pdf
